# Supplementary material for: The complete chloroplast genome of Colobanthus apetalus (Labill.) Druce: genome organization and comparison with related species
Source: PeerJ. 2018 May 23;6:e4723. doi: 10.7717/peerj.4723 (PMC5970550; doi:10.7717/peerj.4723)
Supplement: Supplemental Information 1 [file peerj-06-4723-s006.xls]

## Sheet: S6a Table
Ks and Ka values of C.apetalus chloroplast genome vs. selected representatives of Caryophyllaceae
Small subunit of ribosome (12)
gene	parameter	C.quitensis	L.wilfordii	S.capitata	S.chalcedonica	S.conica	S.conoidea	S.latifolia	S.noctiflora	S.paradoxa	S.vulgaris	A.githago	Ka/Ks		Ks		Ka
													average for gene	average for whole group	average for gene	average for whole group	average for gene	average for whole group
rps2	Ks	0.006	0.201	0.1727	0.2035	0.2013	0.1943	0.202	0.1966	0.2147	0.1893	0.1961		0.300233	0.179773	0.144189		0.0337295
	Ka	0	0.0158	0.0263	0.0149	0.0367	0.034	0.034	0.0186	0.0828	0.0281	0.0168					0.028
	Ka/Ks	0	0.078607	0.152287	0.0732187	0.182315	0.174987	0.168317	0.0946083	0.385654	0.148442	0.0856706	0.140373
rps3	Ks	0	0.1458	0.163	0.1702	0.1675	0.1874	0.179	0.162	0.1712	0.1458	0.1785			0.151855
	Ka	0.002	0.0232	0.0273	0.0232	0.0407	0.0377	0.0314	0.0212	0.1009	0.0273	0.0273					0.0329273
	Ka/Ks	0	0.159122	0.167485	0.13631	0.242985	0.201174	0.175419	0.130864	0.589369	0.187243	0.152941	0.19481
rps4	Ks	0.0135	0.1647	0.164	0.1734	0.192	0.1647	0.1647	0.1649	0.1793	0.1892	0.165			0.157764
	Ka	0	0.0134	0.034	0.0225	0.0339	0.0248	0.0248	0.0225	0.0562	0.0225	0.0248					0.0254
	Ka/Ks	0	0.08136	0.207317	0.129758	0.176562	0.150577	0.150577	0.136446	0.313441	0.118922	0.150303	0.146842
rps7	Ks	0	0.0261	0.0173	0.0261	0.0086	0.0174	0.0174	0.0173	0.0172	0.0172	0.0173			0.0165364
	Ka	0	0	0.0145	0	0.0204	0.0203	0.0203	0	0.0445	0.0116	0					0.0119636
	Ka/Ks	0	0	0.83815	0	2.37209	1.16667	1.16667	0	2.58721	0.674419	0	0.800473
rps8	Ks	0	0.2102	0.1552	0.1408	0.1544	0.172	0.1415	0.1536	0.1303	0.142	0.1533			0.141209
	Ka	0	0.0236	0.0287	0.0289	0.0288	0.0375	0.0288	0.0288	0.0606	0.0219	0.0323					0.0290818
	Ka/Ks	0	0.112274	0.184923	0.205256	0.186528	0.218023	0.203534	0.1875	0.465081	0.154225	0.210698	0.193458
rps11	Ks	0.019	0.2559	0.2909	0.3313	0.3427	0.3221	0.3529	0.3461	0.4099	0.3209	0.331			0.302064
	Ka	0	0.0199	0.0421	0.0149	0.757	0.0617	0.0652	0.0149	0.1253	0.0386	0.0149					0.104955
	Ka/Ks	0	0.0777648	0.144723	0.0449743	2.20893	0.191555	0.184755	0.0430511	0.305684	0.120287	0.0450151	0.306067
rps12	Ks	0	0.0422	0.0209	0.0103	0.0103	0.0103	0.0103	0.0103	0.0317	0.0209	0.0103			0.0161364
	Ka	0	0.0037	0.0073	0.0037	0.011	0.011	0.011	0.0037	0.0449	0.0073	0.0037					0.00975455
	Ka/Ks	0	0.0876777	0.349282	0.359223	1.06796	1.06796	1.06796	0.359223	1.4164	0.349282	0.359223	0.589473
rps14	Ks	0	0.0931	0.1448	0.1626	0.1435	0.1621	0.1626	0.1617	0.2161	0.1613	0.1626			0.142764
	Ka	0	0.0087	0.0131	0.0131	0.0175	0.0175	0.0264	0.0131	0.031	0.0131	0.0087					0.0147455
	Ka/Ks	0	0.0934479	0.0904696	0.0805658	0.121951	0.107958	0.162362	0.0810142	0.143452	0.0812151	0.0535055	0.0923583
rps15	Ks	0	0.2733	0.1901	0.2435	0.2443	0.2745	0.2754	0.2505	0.2602	0.2088	0.2998			0.229127
	Ka	0	0.0814	0.0922	0.0838	0.1055	0.1086	0.1085	0.0708	0.0967	0.1089	0.0704					0.0842545
	Ka/Ks	0	0.297841	0.485008	0.344148	0.431846	0.395628	0.393972	0.282635	0.371637	0.521552	0.234823	0.341736
rps16	Ks	0.0173	0.1009	0.0714	0.0714	0.0714	0.0714	0.0714	0.0714	0.0901	0.1542	0.0714			0.0783909
	Ka	0	0.0195	0	0	0	0	0	0	0.0055	0.179	0					0.0185455
	Ka/Ks	0	0.193261	0	0	0	0	0	0	0.0610433	1.16083	0	0.128649
rps18	Ks	0	0.0182	0.0181	0.0366	0.0183	0.0968	0.0759	0.0181	0.1036	0.018	0.0556			0.0417455
	Ka	0	0.0111	0.0224	0.0055	0.0167	0.0111	0.0111	0.0055	0.0547	0.0398	0.0055					0.0166727
	Ka/Ks	0	0.60989	1.23757	0.150273	0.912568	0.114669	0.146245	0.303867	0.527992	2.21111	0.0989209	0.573919
rps19	Ks	0	0.3825	0.2829	0.2829	0.2592	0.306	0.3287	0.3107	0.2924	0.2683	0.2884			0.272909
	Ka	0	0	0.0143	0.0047	0.0263	0.0869	0.0869	0	0.0844	0.0095	0					0.0284545
	Ka/Ks	0	0	0.0505479	0.0166136	0.101466	0.283987	0.264375	0	0.288646	0.0354081	0	0.0946403
Large subunit of ribosome (8)
rpl2	Ks	0	0.0864	0.1083	0.0811	0.1026	0.1137	0.1133	0.0811	0.1188	0.0758	0.0811		0.191321	0.0874727	0.163825		0.0309682
	Ka	0	0	0.0147	0.0016	0.0231	0.0114	0.0098	0	0.0417	0.0049	0					0.00974545
	Ka/Ks	0	0	0.135734	0.0197287	0.225146	0.100264	0.086496	0	0.35101	0.0646438	0	0.0893657
rpl14	Ks	0	0.2008	0.1321	0.1061	0.1271	0.1194	0.1194	0.1189	0.1459	0.126	0.1319			0.120691
	Ka	0	0.0073	0.0073	0.011	0.039	0.0296	0.0296	0.0073	0.0526	0.0165	0.0073					0.0188636
	Ka/Ks	0	0.0363546	0.0552612	0.103676	0.306845	0.247906	0.247906	0.0613961	0.360521	0.130952	0.055345	0.146015
rpl16	Ks	0.0239	0.2623	0.2502	0.2573	0.2635	0.2853	0.2843	0.2976	0.264	0.2557	0.2566			0.245518
	Ka	0.0084	0.0255	0.022	0.0307	0.0255	0.0376	0.0377	0.0272	0.0536	0.0169	0.0307					0.0287091
	Ka/Ks	0.351464	0.0972169	0.0879297	0.119316	0.0967742	0.131791	0.132606	0.0913978	0.20303	0.0660931	0.119641	0.136115
rpl20	Ks	0.0124	0.2104	0.2124	0.1952	0.2295	0.163	0.1626	0.2241	0.1987	0.2665	0.1779			0.186609
	Ka	0.0039	0.0487	0.0655	0.0487	0.0612	0.0832	0.0832	0.0405	0.1129	0.0696	0.0488					0.0605636
	Ka/Ks	0.314516	0.231464	0.30838	0.249488	0.266667	0.510429	0.511685	0.180723	0.568193	0.261163	0.274311	0.334275
rpl22	Ks	0.0098	0.1621	0.1629	0.1384	0.1761	0.1267	0.1271	0.1502	0.138	0.1709	0.1871			0.140845
	Ka	0.0029	0.0262	0.035	0.0262	0.0531	0.0563	0.0502	0.0262	0.0351	0.0474	0.0261					0.0349727
	Ka/Ks	0.295918	0.161629	0.214856	0.189306	0.301533	0.444357	0.394965	0.174434	0.254348	0.277355	0.139498	0.258927
rpl32	Ks	0.0502	0.1352	0.134	0.1959	0.1352	0.1969	0.2298	0.1654	0.1988	0.1969	0.1969			0.166836
	Ka	0	0.0624	0.0959	0.0624	0.0706	0.0624	0.0624	0.0624	0.1126	0.0624	0.0624					0.0650818
	Ka/Ks	0	0.461538	0.715672	0.31853	0.522189	0.316912	0.27154	0.377267	0.566398	0.316912	0.316912	0.380352
rpl33	Ks	0	0.1399	0.1165	0.1402	0.1413	0.169	0.169	0.1538	0.1419	0.141	0.1402			0.132073
	Ka	0	0.0197	0.0263	0.0197	0.0264	0.033	0.033	0.0365	0.0263	0.0264	0.0197					0.0242727
	Ka/Ks	0	0.140815	0.225751	0.140514	0.186837	0.195266	0.195266	0.237321	0.185342	0.187234	0.140514	0.166805
rpl36	Ks	0.0335	0.1867	0.3261	0.2304	0.3307	0.2304	0.2304	0.2304	0.2767	0.2304	0.2304			0.230555
	Ka	0	0	0	0	0.0242	0	0	0	0.0367	0	0					0.00553636
	Ka/Ks	0	0	0	0	0.0731781	0	0	0	0.132635	0	0	0.0187102
Dna dependent RNA polymerase (4)
rpoA	Ks	0.0057	0.2087	0.1843	0.2099	0.1916	0.1838	0.1768	0.1987	0.2205	0.199	0.2063		0.205158	0.180482	0.158589		0.0315023
	Ka	0.0016	0.0434	0.0355	0.0433	0.039	0.0584	0.0513	0.0442	0.046	0.0425	0.0513					0.0415
	Ka/Ks	0.280702	0.207954	0.192621	0.206289	0.203549	0.317737	0.290158	0.222446	0.208617	0.213568	0.248667	0.235664
rpoB	Ks	0.0026	0.1696	0.1505	0.1491	0.1543	0.1606	0.1605	0.1458	0.1567	0.1496	0.1547			0.141273
	Ka	0.0004	0.0159	0.0226	0.017	0.0199	0.0187	0.0182	0.0153	0.0214	0.0197	0.0168					0.0169
	Ka/Ks	0.153846	0.09375	0.150166	0.114017	0.12897	0.116438	0.113396	0.104938	0.136567	0.131684	0.108597	0.122943
rpoC1	Ks	0.0021	0.1256	0.118	0.1254	0.1153	0.1276	0.1302	0.1105	0.1263	0.1207	0.1156			0.110664
	Ka	0.0006	0.0206	0.0245	0.0212	0.0212	0.0232	0.0226	0.0206	0.0345	0.0192	0.0232					0.0210364
	Ka/Ks	0.285714	0.164013	0.207627	0.169059	0.183868	0.181818	0.173579	0.186425	0.273159	0.159072	0.200692	0.198639
rpoC2	Ks	0.0055	0.2191	0.2134	0.2186	0.2164	0.2365	0.2341	0.214	0.2316	0.2186	0.2135			0.201936
	Ka	0.0033	0.0496	0.0523	0.0497	0.0512	0.0542	0.0516	0.0466	0.0564	0.0479	0.0495					0.0465727
	Ka/Ks	0.6	0.226381	0.24508	0.227356	0.236599	0.229175	0.220419	0.217757	0.243523	0.219122	0.23185	0.263387
NADH dehydrogenase (11)
ndhA	Ks	0.0075	0.1804	0.1646	0.1512	0.1625	0.1468	0.1743	0.1648	0.169	0.1696	0.1832		0.141156	0.152173	0.155444		0.0236107
	Ka	0.0024	0.033	0.0311	0.0298	0.0304	0.031	0.0323	0.0285	0.0375	0.0273	0.0285					0.0283455
	Ka/Ks	0.32	0.182927	0.188943	0.19709	0.187077	0.211172	0.185313	0.172937	0.221893	0.160967	0.155568	0.198535
ndhB	Ks	0.0027	0.0272	0.0299	0.0299	0.0328	0.0355	0.0355	0.0327	0.0355	0.0327	0.0327			0.0297364
	Ka	0	0.0035	0.0043	0.0035	0.0035	0.0017	0.0017	0.0026	0.0052	0.0035	0.0026					0.00291818
	Ka/Ks	0	0.128676	0.143813	0.117057	0.106707	0.0478873	0.0478873	0.0795107	0.146479	0.107034	0.0795107	0.0913238
ndhC	Ks	0	0.1674	0.1258	0.1113	0.1258	0.1253	0.1674	0.1118	0.1258	0.1253	0.1254			0.119209
	Ka	0	0.0109	0.0146	0.0073	0.0146	0.0073	0.0073	0.0073	0.0146	0.0073	0.0146					0.00961818
	Ka/Ks	0	0.0651135	0.116057	0.0655885	0.116057	0.0582602	0.0436081	0.0652952	0.116057	0.0582602	0.116427	0.0746113
ndhD	Ks	0.0084	0.2167	0.1875	0.224	0.2204	0.2093	0.1986	0.2086	0.195	0.2058	0.2242			0.190773
	Ka	0.0018	0.0435	0.0407	0.0444	0.0426	0.0416	0.037	0.0426	0.0426	0.0407	0.0435					0.0382727
	Ka/Ks	0.214286	0.200738	0.217067	0.198214	0.193285	0.198758	0.186304	0.204219	0.218462	0.197765	0.194023	0.202102
ndhE	Ks	0.0136	0.1974	0.1811	0.1802	0.1802	0.1964	0.2138	0.1974	0.2329	0.2138	0.2305			0.185209
	Ka	0	0.0131	0.0087	0.0087	0.0087	0.0131	0.0131	0.0131	0.0131	0.0131	0.0176					0.0111182
	Ka/Ks	0	0.0663627	0.0480398	0.0482797	0.0482797	0.0667006	0.0612722	0.0663627	0.0562473	0.0612722	0.0763557	0.0544702
ndhF	Ks	0.0121	0.2116	0.2485	0.2105	0.2517	0.2589	0.2477	0.2284	0.2488	0.2439	0.2441			0.218745
	Ka	0.0018	0.0595	0.0808	0.0746	0.0846	0.0842	0.0822	0.0663	0.0702	0.0765	0.0724					0.0684636
	Ka/Ks	0.14876	0.281191	0.325151	0.354394	0.336114	0.325222	0.331853	0.29028	0.282154	0.313653	0.2966	0.29867
ndhG	Ks	0.0078	0.1994	0.1192	0.1369	0.1191	0.1708	0.146	0.1369	0.1462	0.1367	0.1274			0.131491
	Ka	0	0.0346	0.0463	0.0411	0.0463	0.0398	0.0411	0.0385	0.0385	0.0464	0.0385					0.0373727
	Ka/Ks	0	0.173521	0.388423	0.300219	0.388749	0.233021	0.281507	0.281227	0.263338	0.339429	0.302198	0.26833
ndhH	Ks	0.0038	0.2291	0.1995	0.2041	0.1943	0.214	0.1943	0.2041	0.2047	0.2049	0.1995			0.186573
	Ka	0	0.0149	0.025	0.0238	0.0216	0.0216	0.0216	0.0182	0.0238	0.0193	0.0193					0.0190091
	Ka/Ks	0	0.0650371	0.125313	0.11661	0.111168	0.100935	0.111168	0.089172	0.116268	0.0941923	0.0967419	0.0933277
ndhI	Ks	0	0.1223	0.1521	0.1746	0.111	0.1629	0.1627	0.1645	0.1528	0.1124	0.1853			0.136418
	Ka	0	0.0293	0.0321	0.0239	0.0267	0.0294	0.0321	0.0266	0.0321	0.0239	0.0239					0.0254545
	Ka/Ks	0	0.239575	0.211045	0.136884	0.240541	0.180479	0.197296	0.161702	0.210079	0.212633	0.12898	0.174474
ndhJ	Ks	0.0089	0.1788	0.1794	0.2022	0.1797	0.2026	0.2026	0.2379	0.2254	0.2143	0.2252			0.187
	Ka	0	0.0055	0.0083	0.0055	0.0111	0.0111	0.0111	0.0083	0.0083	0.0111	0.0111					0.00830909
	Ka/Ks	0	0.0307606	0.0462653	0.0272008	0.0617696	0.0547878	0.0547878	0.0348886	0.0368234	0.0517965	0.0492895	0.0407609
ndhK	Ks	0	0.1888	0.1752	0.1835	0.1668	0.1917	0.2002	0.2001	0.1833	0.1999	0.2086			0.172555
	Ka	0.0021	0.0198	0.0083	0.0124	0.0083	0.0124	0.0124	0.0124	0.0124	0.0083	0.0104					0.0108364
	Ka/Ks	0	0.104873	0.0473744	0.0675749	0.0497602	0.0646844	0.0619381	0.061969	0.0676487	0.0415208	0.0498562	0.056109
Photosystem I (7)
psaA	Ks	0.0019	0.156	0.147	0.1266	0.1378	0.1335	0.1334	0.1266	0.1341	0.1402	0.1288		0.0488779	0.124173	0.123336		0.0056
	Ka	0	0.0017	0.0041	0.0012	0.0023	0.0029	0.0017	0.0017	0.0038	0.0012	0.0017					0.00202727
	Ka/Ks	0	0.0108974	0.0278912	0.00947867	0.0166909	0.0217228	0.0127436	0.0134281	0.0283371	0.0085592	0.0131988	0.0148134
psaB	Ks	0.0039	0.1764	0.1517	0.1664	0.1518	0.1713	0.1713	0.1664	0.1639	0.1591	0.1616			0.149436
	Ka	0.0006	0.0024	0.003	0.0041	0.0024	0.0035	0.003	0.0024	0.0035	0.003	0.0024					0.00275455
	Ka/Ks	0.153846	0.0136054	0.0197759	0.0246394	0.0158103	0.020432	0.0175131	0.0144231	0.0213545	0.0188561	0.0148515	0.0304643
psaC	Ks	0	0.2109	0.2116	0.1891	0.1679	0.2338	0.2112	0.2338	0.2109	0.1903	0.1891			0.186236
	Ka	0	0	0	0	0	0	0	0	0	0	0					0
	Ka/Ks	0	0	0	0	0	0	0	0	0	0	0	0
psaI	Ks	0	0.0719	0.0349	0.0349	0.0719	0.0349	0.0349	0.0349	0.0349	0.0349	0.0349			0.0384545
	Ka	0	0.0248	0	0.0123	0	0	0	0	0	0	0					0.00337273
	Ka/Ks	0	0.344924	0	0.352436	0	0	0	0	0	0	0	0.0633963
psaJ	Ks	0	0.1513	0.1528	0.1856	0.1185	0.1513	0.1513	0.2215	0.1513	0.1185	0.1185			0.138236
	Ka	0	0	0	0	0	0	0	0	0	0	0					0
	Ka/Ks	0	0	0	0	0	0	0	0	0	0	0	0
ycf3	Ks	0	0.1068	0.1167	0.1165	0.0791	0.126	0.126	0.1068	0.0973	0.0787	0.1165			0.0973091
	Ka	0	0.0052	0.0052	0.0026	0.0078	0.0026	0.0026	0.0026	0.0026	0.0052	0.0026					0.00354545
	Ka/Ks	0	0.0486891	0.0445587	0.0223176	0.0986094	0.0206349	0.0206349	0.0243446	0.0267215	0.0660737	0.0223176	0.0359002
ycf4	Ks	0.0075	0.167	0.1399	0.1219	0.1669	0.1311	0.1219	0.1308	0.1676	0.1394	0.1306			0.129509
	Ka	0	0.0266	0.0339	0.029	0.029	0.0339	0.034	0.029	0.0315	0.0266	0.029					0.0275
	Ka/Ks	0	0.159281	0.242316	0.2379	0.173757	0.258581	0.278917	0.221713	0.187947	0.190818	0.222052	0.197571
Photosystem II (15)
psbA	Ks	0.008	0.1154	0.1295	0.0973	0.1248	0.1018	0.1063	0.0973	0.12	0.1154	0.1063		0.056298	0.102009	0.111602		0.0111932
	Ka	0	0.0037	0.0037	0.0037	0.0037	0.0037	0.0037	0.0037	0.005	0.0037	0.0037					0.00348182
	Ka/Ks	0	0.0320624	0.0285714	0.0380267	0.0296474	0.0363458	0.0348071	0.0380267	0.0416667	0.0320624	0.0348071	0.0314567
psbB	Ks	0.011	0.1506	0.1535	0.1472	0.1472	0.1675	0.1706	0.164	0.1641	0.1877	0.174			0.148855
	Ka	0.0009	0.0078	0.0052	0.0052	0.069	0.0087	0.0069	0.0061	0.0069	0.0061	0.0052
	Ka/Ks	0.0818182	0.0517928	0.0338762	0.0353261	0.46875	0.0519403	0.0404455	0.0371951	0.0420475	0.0324987	0.0298851	0.082325				0.082325
psbC	Ks	0.0028	0.1575	0.1683	0.1681	0.1646	0.1787	0.1717	0.1861	0.1824	0.161	0.1789			0.156373
	Ka	0	0.0037	0.0056	0.0047	0.0047	0.0056	0.0056	0.0047	0.0047	0.0047	0.0047					0.00442727
	Ka/Ks	0	0.0234921	0.0332739	0.0279595	0.0285541	0.0313374	0.032615	0.0252552	0.0257675	0.0291925	0.0262717	0.0257926
psbD	Ks	0	0.1342	0.1433	0.1152	0.1339	0.1245	0.1198	0.1245	0.1339	0.129	0.1292			0.117045
	Ka	0	0	0.0025	0.0025	0.0012	0.0012	0.0012	0.0012	0.0025	0.0012	0.0012					0.00133636
	Ka/Ks	0	0	0.0174459	0.0217014	0.00896191	0.00963855	0.0100167	0.00963855	0.0186706	0.00930233	0.00928793	0.010424
psbE	Ks	0	0.0863	0.0682	0.0506	0.0506	0.0682	0.0682	0.1048	0.0682	0.0863	0.1048			0.0687455
	Ka	0	0.0053	0.0053	0.0053	0.0053	0.0053	0.0053	0.0053	0.0053	0.0053	0.0053					0.00481818
	Ka/Ks	0	0.0614137	0.0777126	0.104743	0.104743	0.0777126	0.0777126	0.0505725	0.0777126	0.0614137	0.0505725	0.0676645
psbF	Ks	0	0.1308	0.0959	0.0959	0.0959	0.0959	0.0959	0.0949	0.0959	0.0625	0.0959			0.0872273
	Ka	0	0.0116	0.0116	0.0116	0.0116	0.0116	0.0116	0.0235	0.0116	0.0116	0.0116					0.0116273
	Ka/Ks	0	0.088685	0.120959	0.120959	0.120959	0.120959	0.120959	0.247629	0.120959	0.1856	0.120959	0.124421
psbH	Ks	0	0.1564	0.135	0.1354	0.1461	0.135	0.135	0.135	0.1141	0.1341	0.1564			0.125682
	Ka	0	0	0	0.0061	0.0091	0	0	0	0	0.0061	0					0.00193636
	Ka/Ks	0	0	0	0.0450517	0.0622861	0	0	0	0	0.0454884	0	0.0138933
psbI	Ks	0	0.2824	0.1934	0.1505	0.1934	0.2388	0.2388	0.1505	0.1505	0.1505	0.1934			0.176564
	Ka	0	0.0124	0.0123	0.0123	0.0123	0.0123	0.0123	0.0123	0.0123	0.0123	0.0123					0.0111909
	Ka/Ks	0	0.0439093	0.0635988	0.0817276	0.0635988	0.0515075	0.0515075	0.0817276	0.0817276	0.0817276	0.0635988	0.060421
psbJ	Ks	0	0.0871	0.0879	0.0879	0.0879	0.1197	0.1197	0.0879	0.0879	0.1197	0.0875			0.0884727
	Ka	0	0.0117	0.0116	0.0116	0.0116	0.0116	0.0116	0.0116	0.0234	0.0234	0					0.0116455
	Ka/Ks	0	0.134328	0.131968	0.131968	0.131968	0.0969089	0.0969089	0.131968	0.266212	0.195489	0	0.119793
psbK	Ks	0	0.074	0.1269	0.1554	0.1277	0.1288	0.1277	0.1277	0.1856	0.1561	0.1277			0.1216
	Ka	0	0.0304	0.0382	0.0304	0.0227	0.015	0.0227	0.0227	0.0227	0.0227	0.0227					0.0227455
	Ka/Ks	0	0.410811	0.301024	0.195624	0.17776	0.11646	0.17776	0.17776	0.122306	0.14542	0.17776	0.182062
psbL	Ks	0	0.1149	0.0732	0.0732	0.1127	0.0746	0.0732	0.0732	0.1127	0.0732	0.0732			0.0776455
	Ka	0	0.0113	0	0	0	0.0113	0	0	0	0	0					0.00205455
	Ka/Ks	0	0.0983464	0	0	0	0.151475	0	0	0	0	0	0.022711
psbM	Ks	0	0.0359	0.0737	0.0741	0.0737	0.0359	0.0359	0.0359	0.0737	0.0359	0.0359			0.0464182
	Ka	0	0.0132	0	0	0	0	0	0	0	0	0					0.0012
	Ka/Ks	0	0.367688	0	0	0	0	0	0	0	0	0	0.0334262
psbN	Ks	0	0.0299	0.0609	0.0299	0.0609	0.0299	0.0299	0.0299	0.0299	0.0934	0.0609			0.0414091
	Ka	0	0	0	0	0	0	0	0	0	0	0					0
	Ka/Ks	0	0	0	0	0	0	0	0	0	0	0	0
psbT	Ks	0	0.2158	0.2316	0.2127	0.2635	0.2127	0.2127	0.2127	0.2127	0.2127	0.2127			0.199982
	Ka	0	0	0.0135	0	0	0	0	0	0	0	0					0.00122727
	Ka/Ks	0	0	0.0582902	0	0	0	0	0	0	0	0	0.00529911
psbZ	Ks	0	0.1317	0.1322	0.1322	0.1322	0.1573	0.1317	0.0855	0.1089	0.1322	0.1322			0.116009
	Ka	0	0	0.0072	0.0072	0.0072	0.0072	0.0145	0.0072	0.0218	0.0072	0.0072					0.00788182
	Ka/Ks	0	0	0.0544629	0.0544629	0.0544629	0.0457724	0.110099	0.0842105	0.200184	0.0544629	0.0544629	0.06478
Cytochrome b/f complex (6)
petA	Ks	0	0.2593	0.2378	0.2216	0.2386	0.2199	0.2144	0.2325	0.251	0.2278	0.2577		0.0963242	0.2146	0.106089		0.0133106
	Ka	0.0027	0.0305	0.0355	0.0355	0.0369	0.037	0.0369	0.0312	0.0355	0.0326	0.0355					0.0318
	Ka/Ks	0	0.117624	0.149285	0.160199	0.154652	0.168258	0.172108	0.134194	0.141434	0.143108	0.137757	0.13442
petB	Ks	0	0.1502	0.1578	0.1578	0.1732	0.1889	0.1889	0.1814	0.181	0.1653	0.1894			0.157627
	Ka	0	0	0	0	0.0021	0	0	0.0021	0.0021	0.0041	0.0021					0.00113636
	Ka/Ks	0	0	0	0	0.0121247	0	0	0.0115766	0.0116022	0.0248034	0.0110876	0.00647223
petD	Ks	0	0.1059	0.1355	0.1353	0.1255	0.1353	0.1255	0.1353	0.1455	0.1257	0.1452			0.119518
	Ka	0	0.0111	0.0168	0.0139	0.0139	0.0224	0.0224	0.0139	0.0196	0.0168	0.0139					0.0149727
	Ka/Ks	0	0.104816	0.123985	0.102735	0.110757	0.165558	0.178486	0.102735	0.134708	0.133652	0.09573	0.113924
petG	Ks	0	0.1054	0.1442	0.1054	0.1442	0.1054	0.1054	0.1054	0.1054	0.1054	0.1054			0.102873
	Ka	0	0	0	0	0	0	0	0	0	0	0					0
	Ka/Ks	0	0	0	0	0	0	0	0	0	0	0	0
petL	Ks	0	0.0723	0	0.0353	0	0	0.0728	0	0.0723	0	0.0353			0.0261818
	Ka	0	0.0305	0.0305	0.0305	0.0305	0.0305	0.0461	0.0305	0.0305	0.0462	0.0305					0.0305727
	Ka/Ks	0	0.421853	0	0.864023	0	0	0.633242	0	0.421853	0	0.864023	0.291363
petN	Ks	0	0.0432	0.0432	0	0.0435	0	0.0432	0	0	0	0			0.0157364
	Ka	0	0	0	0	0.0152	0	0	0	0	0	0					0.00138182
	Ka/Ks	0	0	0	0	0.349425	0	0	0	0	0	0	0.0317659
ATP synthase (6)
atpA	Ks	0.01345	0.186	0.222	0.1941	0.2084	0.1968	0.193	0.1874	0.198	0.174	0.2046		0.0870425	0.179795	0.14703		0.0130439
	Ka	0	0.0123	0.0101	0.0092	0.0101	0.0158	0.0141	0.0083	0.0127	0.0127	0.0092					0.0104091
	Ka/Ks	0	0.066129	0.0454955	0.0473982	0.0484645	0.0802846	0.073057	0.0442903	0.0641414	0.0729885	0.0449658	0.0533832
atpB	Ks	0.0027	0.1976	0.1826	0.1689	0.1791	0.1858	0.1755	0.1655	0.1787	0.1655	0.1723			0.161291
	Ka	0	0.0142	0.0174	0.0156	0.0165	0.0174	0.0174	0.0165	0.0193	0.0165	0.0156					0.0151273
	Ka/Ks	0	0.0718623	0.0952903	0.0923623	0.0921273	0.0936491	0.0991453	0.0996979	0.108002	0.0996979	0.0905398	0.0856704
atpE	Ks	0	0.1364	0.1747	0.1495	0.1747	0.2006	0.2143	0.1619	0.1614	0.2016	0.1747			0.159073
	Ka	0	0.0165	0.0132	0.0132	0.0132	0.0166	0.0132	0.0132	0.0199	0.0132	0.0132					0.0132182
	Ka/Ks	0	0.120968	0.0755581	0.0882943	0.0755581	0.0827517	0.0615959	0.0815318	0.123296	0.0654762	0.0755581	0.0773262
atpF	Ks	0	0.113	0.1416	0.1709	0.1412	0.1317	0.1317	0.1609	0.1666	0.1412	0.1403			0.130827
	Ka	0	0.0236	0.0212	0.0212	0.0236	0.0236	0.0212	0.0212	0.0296	0.0284	0.0236					0.0215636
	Ka/Ks	0	0.20885	0.149718	0.124049	0.167139	0.179195	0.160972	0.131759	0.177671	0.201133	0.168211	0.1517
atpH	Ks	0.0147	0.1266	0.1096	0.1096	0.1096	0.1621	0.1621	0.1266	0.1437	0.1099	0.1096			0.116736
	Ka	0.0057	0	0	0	0	0	0	0	0.0057	0.0057	0					0.00155455
	Ka/Ks	0.387755	0	0	0	0	0	0	0	0.039666	0.0518653	0	0.0435715
atpI	Ks	0	0.13	0.1422	0.149	0.1353	0.1623	0.1553	0.1624	0.1486	0.1488	0.1451			0.134455
	Ka	0.0018	0.0218	0.0163	0.0163	0.0163	0.0181	0.0163	0.0144	0.0181	0.0255	0.0154					0.0163909
	Ka/Ks	0	0.167692	0.114627	0.109396	0.120473	0.111522	0.104958	0.08867	0.121803	0.171371	0.106134	0.110604
RubisCO large subunit (1)
rbcL	Ks	0	0.1326	0.1189	0.1188	0.1256	0.1428	0.1291	0.1158	0.1324	0.129	0.1223		0.0541132	0.115209	0.115209		0.00704545
	Ka	0.0028	0.0079	0.0079	0.0098	0.0079	0.0061	0.0061	0.0089	0.007	0.007	0.0061					0.00704545
	Ka/Ks	0	0.0595777	0.0664424	0.0824916	0.0628981	0.0427171	0.0472502	0.0768566	0.0528701	0.0542636	0.0498774	0.0541132
Other genes (6)
ccsA	Ks	0.0191	0.1773	0.2045	0.1884	0.1979	0.2419	0.2043	0.1857	0.2222	0.205	0.1858		0.535849	0.184736	0.179906		0.100808
	Ka	0.0014	0.0484	0.0535	0.0499	0.055	0.0536	0.0535	0.0463	0.055	0.0564	0.0477					0.0473364
	Ka/Ks	0.0732984	0.272984	0.261614	0.264862	0.277918	0.221579	0.26187	0.249327	0.247525	0.275122	0.256728	0.242075
cemA	Ks	0	0.2192	0.2104	0.1854	0.229	0.2232	0.2233	0.1954	0.2123	0.2116	0.1869			0.190609
	Ka	0.0037	0.0557	0.0597	0.0695	0.0577	0.1017	0.0954	0.0634	0.0856	0.0775	0.0614					0.0664818
	Ka/Ks	0	0.254106	0.283745	0.374865	0.251965	0.455645	0.427228	0.324463	0.403203	0.366257	0.328518	0.315454
clpP	Ks	0.0091	0.25	0.2322	0.2973	0.5393	0.4791	0.2086	0.6747	0.2561	0.2199	0.184			0.304573
	Ka	0	0.1845	0.0084	0.3907	0.4369	0.4442	0.0141	0.6201	0.2699	0.0056	0.0056					0.216364
	Ka/Ks	0	0.738	0.0361757	1.31416	0.810124	0.927155	0.0675935	0.919075	1.05389	0.0254661	0.0304348	0.53837
matK	Ks	0	0.1992	0.2092	0.1935	0.1839	0.1684	0.1852	0.177	0.216	0.1859	0.2301			0.177127
	Ka	0.0018	0.087	0.0789	0.0848	0.085	0.083	0.0769	0.0868	0.0813	0.0906	0.0896					0.0768818
	Ka/Ks	0	0.436747	0.377151	0.438243	0.462208	0.492874	0.415227	0.490395	0.376389	0.487359	0.389396	0.396908
ycf1	Ks	0.027	0.1358	0.1721	0.13	0.1933	0.2809	0.2751	0.1306	0.2705	0.2027	0.1272			0.176836
	Ka	0.0052	0.1177	0.1617	0.1017	0.1572	0.2416	0.2385	0.1054	0.2472	0.169	0.1073					0.150227
	Ka/Ks	0.192593	0.866716	0.93957	0.782308	0.813244	0.860093	0.866957	0.807044	0.913863	0.833744	0.843553	0.792699
ycf2	Ks	0.0009	0.0361	0.0352	0.0308	0.04	0.0906	0.0881	0.0298	0.0692	0.0486	0.0318			0.0455545
	Ka	0.0003	0.0283	0.0392	0.0248	0.0498	0.1054	0.1039	0.0242	0.0836	0.0385	0.0251					0.0475545
	Ka/Ks	0.333333	0.783934	1.11364	0.805195	1.245	1.16336	1.17934	0.812081	1.20809	0.792181	0.789308	0.929587
