# Supplementary material for: The complete chloroplast genome of Colobanthus apetalus (Labill.) Druce: genome organization and comparison with related species
Source: PeerJ. 2018 May 23;6:e4723. doi: 10.7717/peerj.4723 (PMC5970550; doi:10.7717/peerj.4723)
Supplement: Supplemental Information 2 [file peerj-06-4723-s007.xlsx]

## Sheet: Arkusz1
Ks and Ka values of C.apetalus chloroplast genome vs. C.quitensis cp genome
Small subunit of ribosome (12)
gene	parameter	C.quitensis	Ka/Ks		Ks		Ka
			average for gene	average for whole group	average for gene	average for whole group	average for gene	average for whole group
rps2	Ks	0.006		0	0.006	0.00465		0.000166667
	Ka	0					0
	Ka/Ks	0	0
rps3	Ks	0			0
	Ka	0.002					0.002
	Ka/Ks	0	0
rps4	Ks	0.0135			0.0135
	Ka	0					0
	Ka/Ks	0	0
rps7	Ks	0			0
	Ka	0					0
	Ka/Ks	0	0
rps8	Ks	0			0
	Ka	0					0
	Ka/Ks	0	0
rps11	Ks	0.019			0.019
	Ka	0					0
	Ka/Ks	0	0
rps12	Ks	0			0
	Ka	0					0
	Ka/Ks	0	0
rps14	Ks	0			0
	Ka	0					0
	Ka/Ks	0	0
rps15	Ks	0			0
	Ka	0					0
	Ka/Ks	0	0
rps16	Ks	0.0173			0.0173
	Ka	0					0
	Ka/Ks	0	0
rps18	Ks	0			0
	Ka	0					0
	Ka/Ks	0	0
rps19	Ks	0			0
	Ka	0					0
	Ka/Ks	0	0
Large subunit of ribosome (8)
rpl2	Ks	0		0.120237	0	0.016225		0.0019
	Ka	0					0
	Ka/Ks	0	0
rpl14	Ks	0			0
	Ka	0					0
	Ka/Ks	0	0
rpl16	Ks	0.0239			0.0239
	Ka	0.0084					0.0084
	Ka/Ks	0.351464	0.351464
rpl20	Ks	0.0124			0.0124
	Ka	0.0039					0.0039
	Ka/Ks	0.314516	0.314516
rpl22	Ks	0.0098			0.0098
	Ka	0.0029					0.0029
	Ka/Ks	0.295918	0.295918
rpl32	Ks	0.0502			0.0502
	Ka	0					0
	Ka/Ks	0	0
rpl33	Ks	0			0
	Ka	0					0
	Ka/Ks	0	0
rpl36	Ks	0.0335			0.0335
	Ka	0					0
	Ka/Ks	0	0
Dna dependent RNA polymerase (4)
rpoA	Ks	0.0057		0.330066	0.0057	0.003975		0.001475
	Ka	0.0016					0.0016
	Ka/Ks	0.280702	0.280702
rpoB	Ks	0.0026			0.0026
	Ka	0.0004					0.0004
	Ka/Ks	0.153846	0.153846
rpoC1	Ks	0.0021			0.0021
	Ka	0.0006					0.0006
	Ka/Ks	0.285714	0.285714
rpoC2	Ks	0.0055			0.0055
	Ka	0.0033					0.0033
	Ka/Ks	0.6	0.6
NADH dehydrogenase (11)
ndhA	Ks	0.0075		0.0620951	0.0075	0.00589091		0.000736364
	Ka	0.0024					0.0024
	Ka/Ks	0.32	0.32
ndhB	Ks	0.0027			0.0027
	Ka	0					0
	Ka/Ks	0	0
ndhC	Ks	0			0
	Ka	0					0
	Ka/Ks	0	0
ndhD	Ks	0.0084			0.0084
	Ka	0.0018					0.0018
	Ka/Ks	0.214286	0.214286
ndhE	Ks	0.0136			0.0136
	Ka	0					0
	Ka/Ks	0	0
ndhF	Ks	0.0121			0.0121
	Ka	0.0018					0.0018
	Ka/Ks	0.14876	0.14876
ndhG	Ks	0.0078			0.0078
	Ka	0					0
	Ka/Ks	0	0
ndhH	Ks	0.0038			0.0038
	Ka	0					0
	Ka/Ks	0	0
ndhI	Ks	0			0
	Ka	0					0
	Ka/Ks	0	0
ndhJ	Ks	0.0089			0.0089
	Ka	0					0
	Ka/Ks	0	0
ndhK	Ks	0			0
	Ka	0.0021					0.0021
	Ka/Ks	0	0
Photosystem I (7)
psaA	Ks	0.0019		0.021978	0.0019	0.0019		8.57143e-05
	Ka	0					0
	Ka/Ks	0	0
psaB	Ks	0.0039			0.0039
	Ka	0.0006					0.0006
	Ka/Ks	0.153846	0.153846
psaC	Ks	0			0
	Ka	0					0
	Ka/Ks	0	0
psaI	Ks	0			0
	Ka	0					0
	Ka/Ks	0	0
psaJ	Ks	0			0
	Ka	0					0
	Ka/Ks	0	0
ycf3	Ks	0			0
	Ka	0					0
	Ka/Ks	0	0
ycf4	Ks	0.0075			0.0075
	Ka	0					0
	Ka/Ks	0	0
Photosystem II (15)
psbA	Ks	0.008		0.00545455	0.008	0.00145333		6e-05
	Ka	0					0
	Ka/Ks	0	0
psbB	Ks	0.011			0.011
	Ka	0.0009
	Ka/Ks	0.0818182	0.0818182				0.0009
psbC	Ks	0.0028			0.0028
	Ka	0					0
	Ka/Ks	0	0
psbD	Ks	0			0
	Ka	0					0
	Ka/Ks	0	0
psbE	Ks	0			0
	Ka	0					0
	Ka/Ks	0	0
psbF	Ks	0			0
	Ka	0					0
	Ka/Ks	0	0
psbH	Ks	0			0
	Ka	0					0
	Ka/Ks	0	0
psbI	Ks	0			0
	Ka	0					0
	Ka/Ks	0	0
psbJ	Ks	0			0
	Ka	0					0
	Ka/Ks	0	0
psbK	Ks	0			0
	Ka	0					0
	Ka/Ks	0	0
psbL	Ks	0			0
	Ka	0					0
	Ka/Ks	0	0
psbM	Ks	0			0
	Ka	0					0
	Ka/Ks	0	0
psbN	Ks	0			0
	Ka	0					0
	Ka/Ks	0	0
psbT	Ks	0			0
	Ka	0					0
	Ka/Ks	0	0
psbZ	Ks	0			0
	Ka	0					0
	Ka/Ks	0	0
cytochrome b/f complex (6)
petA	Ks	0		0	0	0		0.00045
	Ka	0.0027					0.0027
	Ka/Ks	0	0
petB	Ks	0			0
	Ka	0					0
	Ka/Ks	0	0
petD	Ks	0			0
	Ka	0					0
	Ka/Ks	0	0
petG	Ks	0			0
	Ka	0					0
	Ka/Ks	0	0
petL	Ks	0			0
	Ka	0					0
	Ka/Ks	0	0
petN	Ks	0			0
	Ka	0					0
	Ka/Ks	0	0
ATP synthase (6)
atpA	Ks	0.01345		0.0646259	0.01345	0.00514167		0.00125
	Ka	0					0
	Ka/Ks	0	0
atpB	Ks	0.0027			0.0027
	Ka	0					0
	Ka/Ks	0	0
atpE	Ks	0			0
	Ka	0					0
	Ka/Ks	0	0
atpF	Ks	0			0
	Ka	0					0
	Ka/Ks	0	0
atpH	Ks	0.0147			0.0147
	Ka	0.0057					0.0057
	Ka/Ks	0.387755	0.387755
atpI	Ks	0			0
	Ka	0.0018					0.0018
	Ka/Ks	0	0
RubisCO large subunit (1)
rbcL	Ks	0		0	0	0		0.0028
	Ka	0.0028					0.0028
	Ka/Ks	0	0
Other genes (6)
ccsA	Ks	0.0191		0.0998707	0.0191	0.00935		0.00206667
	Ka	0.0014					0.0014
	Ka/Ks	0.0732984	0.0732984
cemA	Ks	0			0
	Ka	0.0037					0.0037
	Ka/Ks	0	0
clpP	Ks	0.0091			0.0091
	Ka	0					0
	Ka/Ks	0	0
matK	Ks	0			0
	Ka	0.0018					0.0018
	Ka/Ks	0	0
ycf1	Ks	0.027			0.027
	Ka	0.0052					0.0052
	Ka/Ks	0.192593	0.192593
ycf2	Ks	0.0009			0.0009
	Ka	0.0003					0.0003
	Ka/Ks	0.333333	0.333333
